# Supplementary material for: Data set on moral values and parental primary school choice: A study of Ado-Odo Ota, Local Government Area, Ogun State
Source: Data Brief. 2021 Jun 2;37:107193. doi: 10.1016/j.dib.2021.107193 (PMC8217690; doi:10.1016/j.dib.2021.107193)
Supplement: Supplementary file 1 [file mmc1.zip › mmc1.csv]

QID	Group	Q1Sex	Q2Age	Q3M_status	Q4second	Q5Pry_types	Q6_Reln	Q7HighestEdu	Q8EmplyStatus	Q9Uincome	Q10Exam	Q11impression	Q12_curr	Q13_special	Q14SPe_needs	Q15small_class	Q16Facilities	Q17Pry_2ndary	Q18_econsta	Q19My_choice	Q20spouse_Choice	Q21_wealth	Q22Con_Teacher	Q23Networks	Q24_Available	Q25cild_choice	Q26child_friends	Q27_siblings	Q28_relatives	Q29_proximity	Q30_near	Q31_transpt	Q32_cheaper	Q33_safe	Q34clean_envt	Q35condu_envt	Q36_morals	Q37rel_values	Q38rel_belif	Q39_devo	Q40mytypes	Q41branch	Q42rel_morals	Q43aother	Q43bother	Q43c_other	Q43d_other	Q44name
1	1	2	56	2	1	1	1	4	1	3	5	4	5	4	4	3	5	3	4	4	1	4	2	4	1	1	1	4	1	5	4	2	1	5	4	5	99	99	5	3	4	4	4	Economic status				United African Chruch, koko, Attan
2	1	1	42	2	1	3	2	5	1	2	2	2	2	2	2	2	2	2	2	2	2	1	1	1	2	1	1	2	2	4	4	3	5	5	5	5	4	4	4	2	2	2	2	Economic status				Wisdomland College
3	1	1	45	2	3	2	2	3	2	4	5	5	4	4	5	5	5	2	4	4	5	4	5	4	5	5	4	5	5	4	5	5	4	5	5	4	4	4	4	4	4	5	5	99				AUD
4	1	1	39	2	1	1	1	3	3	3	4	3	4	3	4	3	4	3	4	4	4	3	4	2	99	5	4	4	5	3	4	3	4	3	5	3	2	99	2	3	3	4	4	Finance				United African Chruch, koko, Attan
5	1	1	40	1	3	1	2	4	2	1	5	5	4	4	5	4	5	2	4	4	5	4	4	4	5	4	2	4	2	4	5	5	4	5	5	5	4	4	5	4	4	4	5	Finance				United African Chruch, koko, Attan
6	1	2	40	1	1	1	3	3	2	3	5	5	4	4	4	2	4	3	4	4	4	4	4	3	4	4	4	4	4	3	3	4	4	4	4	4	3	3	4	3	4	4	4	99				Nawarudeen Primary School, Atan
7	1	1	32	2	3	1	2	5	2	1	5	5	4	5	4	4	5	2	4	5	4	5	4	5	5	4	2	4	2	4	4	5	4	5	4	5	5	4	5	4	5	4	5	99				St Peter Primary School, Ado Ota
8	1	1	54	2	1	1	2	5	2	1	5	5	4	5	4	4	5	2	4	5	4	5	4	5	5	4	2	4	2	4	4	2	4	5	4	5	5	4	5	4	5	4	5	99				99
9	1	1	38	2	3	1	2	5	2	1	5	5	4	5	4	4	5	2	5	5	4	5	4	5	5	4	2	4	2	5	4	5	4	5	4	5	5	5	4	4	5	4	5	99				99
10	1	2	42	2	1	1	3	5	1	4	4	4	3	4	4	3	4	3	3	4	4	4	3	3	4	4	3	2	2	4	4	4	4	4	4	4	4	4	3	3	4	4	3	99				St James Primary School, Ota
11	1	2	53	2	1	1	3	6	2	3	4	4	4	4	3	3	4	3	4	4	3	4	4	4	4	4	4	4	4	4	3	4	4	4	4	4	4	4	3	3	3	4	4	99				99
12	1	2	39	2	1	1	3	6	1	2	5	3	4	4	4	3	4	3	4	4	4	4	4	3	4	4	3	3	3	3	4	4	4	4	4	4	4	4	3	3	4	3	2	99				99
13	1	2	42	2	1	1	1	5	2	2	4	4	3	5	4	4	5	2	4	3	4	3	3	4	4	3	4	3	4	3	5	3	4	5	5	3	3	3	4	3	5	4	5	99				United African Chruch, koko, Attan
14	1	1	56	2	1	1	2	5	2	1	5	4	5	2	5	5	5	2	4	5	5	4	5	5	4	5	4	4	5	4	5	5	4	5	5	4	4	4	5	5	4	4	4	99				99
15	1	1	48	2	1	1	2	3	1	2	2	2	5	5	2	2	2	2	99	99	5	5	4	4	2	2	2	2	2	4	2	4	2	5	4	2	99	99	99	99	99	2	99	99				99
16	1	1	56	2	1	3	2	5	1	2	5	4	4	4	2	99	4	4	4	4	4	4	3	3	3	4	2	2	2	4	4	4	4	99	3	3	3	3	3	4	4	4	4	99				Fountain Knowledge Academy
17	1	1	54	2	1	3	2	5	1	1	5	4	4	4	4	2	4	4	4	4	4	4	2	2	2	4	2	2	2	4	4	4	4	4	4	4	4	4	4	4	4	2	4	99				Fountain Knowledge Academy
18	1	1	30	2	1	3	2	5	1	1	4	4	4	4	5	2	4	2	4	4	2	5	4	4	2	1	1	2	1	5	5	4	3	4	5	5	5	99	2	1	4	1	3	Economic status				Elim Springs Academy
19	1	1	30	2	1	1	2	3	2	4	4	3	5	5	5	1	3	2	2	3	1	3	1	1	5	5	1	1	1	3	2	1	5	5	5	5	5	5	4	2	4	3	5	99				Nawarudeen Primary School, Atan
20	1	1	56	2	1	1	2	5	1	4	4	4	4	3	4	2	4	2	4	2	2	4	2	2	2	4	2	4	2	4	4	2	2	4	4	4	2	2	4	2	4	4	2	99				UAC School Agege Lagos
21	2	2	40	2	1	1	1	5	1	2	2	4	2	2	2	4	4	4	4	2	2	4	2	4	2	2	2	4	2	4	4	4	4	4	4	4	4	4	4	4	4	4	4	Quality of teachers				Tom Samson International Model School
22	2	1	31	2	1	1	2	3	1	3	5	5	5	4	2	5	5	2	2	4	4	2	4	5	2	2	2	4	2	2	2	2	2	4	5	3	4	4	5	4	4	2	4	School Standard	Environment	Quality of Teachers		Tom Samson International Model School
23	2	2	45	2	1	2	1	3	1	3	2	4	3	5	5	2	2	1	4	4	4	4	2	2	4	4	4	1	1	5	5	1	5	5	99	4	4	4	4	3	2	4	4	99				KHMS Canaanland, Ota
24	2	1	34	2	1	3	2	3	1	3	5	5	5	5	1	5	5	5	5	5	5	5	1	1	1	1	1	5	1	5	1	5	1	5	5	5	5	5	5	5	5	1	5	99				Captain of Host Montessori School, Ota
25	2	1	99	2	3	2	2	5	2	4	4	4	3	2	2	1	4	2	5	4	2	5	1	1	5	2	1	1	1	5	5	1	5	5	4	5	5	4	4	2	4	5	5	99				KHMS Canaanland, Ota
26	2	1	34	2	3	1	3	6	1	3	4	3	4	2	2	2	4	3	5	4	1	4	2	2	2	2	2	2	4	5	1	2	2	4	4	4	1	1	1	1	3	1	2	Proximity to the place of work				University pf Ilorin Primary School
27	2	2	45	2	1	3	1	5	1	2	5	4	3	1	2	1	4	5	4	4	2	5	1	1	1	1	1	1	1	1	1	1	2	4	2	2	1	1	1	1	4	2	2	Quality of Instructors				Academic Success Group od Schools
28	2	1	37	2	1	3	2	5	1	2	3	4	2	3	4	5	4	4	5	5	5	5	4	4	2	1	1	1	1	4	4	5	2	4	4	4	5	5	5	4	5	5	5	99				Royal Home, The Bells
29	2	1	42	2	1	1	99	5	1	2	5	3	4	3	4	3	4	4	4	4	4	3	3	3	3	4	3	4	3	4	4	4	4	4	4	3	4	3	3	3	4	3	4	It is para mount to work over conducive and moral aspect				Local Government School 2, Sango/Ota
30	2	1	42	2	1	1	2	4	1	2	4	4	4	3	4	1	1	5	3	4	1	1	1	1	1	1	1	1	1	4	4	1	1	5	5	5	4	4	2	1	2	1	4	99				United African Chruch, koko, Attan
31	2	1	39	2	1	3	3	3	2	1	5	5	5	4	4	5	5	5	4	5	5	1	1	5	5	1	1	1	1	5	5	5	5	5	5	5	5	5	5	5	5	5	5	99				Jolabe Private School Ota
32	2	1	41	2	1	1	3	3	2	2	5	5	5	5	4	4	5	5	4	5	5	1	5	1	5	1	1	1	1	5	5	5	5	5	5	5	1	1	1	1	1	1	1	99				Green Treasure Primary School
33	2	1	99	2	1	3	2	3	2	1	5	5	5	5	5	5	5	5	5	5	5	5	5	5	5	5	4	4	1	5	5	5	5	5	5	5	5	5	5	5	5	5	5	99				Friendship School Ijako
34	2	1	29	2	3	1	2	3	2	1	5	5	4	5	5	5	5	3	5	5	1	5	5	5	1	1	1	1	1	4	4	2	2	5	5	1	1	1	1	1	1	1	1	99				St Peter Primary School
35	2	1	67	2	1	3	3	3	2	1	5	5	5	5	5	4	5	5	5	5	5	1	5	1	1	1	1	1	1	5	5	5	5	5	5	5	5	5	5	5	5	5	5	99				The Light School, Ota
36	2	1	35	2	1	1	3	3	2	1	5	5	5	3	1	3	5	5	5	5	5	5	5	1	1	1	1	1	1	5	5	5	5	5	5	5	1	1	1	1	1	1	1	99				St James Primary School, Ota
37	2	1	44	2	1	3	3	3	2	2	5	5	5	5	5	5	5	99	3	4	4	3	1	1	5	1	1	1	1	5	5	5	5	5	5	5	5	5	5	5	5	5	5	99				Katmess Primary School, Ota
38	2	1	53	2	1	1	3	2	2	2	5	5	5	5	5	5	5	99	3	5	5	3	5	5	1	1	1	1	1	5	5	5	5	5	5	5	5	5	5	5	5	5	5	99				St James Primary School, Ota
39	2	1	30	2	1	1	3	3	2	2	5	5	5	5	3	3	5	5	3	5	5	5	5	1	1	1	1	1	1	5	5	5	5	5	5	5	5	5	5	5	5	5	5	99				St James Primary School, Ota
40	2	2	40	2	1	1	3	3	2	1	5	5	5	5	3	3	5	3	3	5	5	3	5	5	1	1	1	1	1	5	5	5	5	5	5	5	5	5	5	5	5	5	5	99				St James Primary School, Ota
41	2	1	99	1	1	99	2	4	1	1	2	4	4	4	3	4	4	4	4	5	4	4	5	5	4	4	5	5	4	3	4	3	4	3	4	5	4	4	4	4	5	4	5	99				99
42	2	2	29	1	1	99	3	3	1	1	2	4	3	4	4	2	5	3	4	4	4	5	4	5	2	2	2	2	4	4	2	2	2	4	4	4	4	4	4	4	4	4	2	99				99
43	2	2	28	1	1	3	2	4	2	2	5	1	2	4	4	1	5	1	1	4	2	2	5	2	1	2	2	1	1	4	4	2	1	5	5	4	5	4	5	3	4	4	4	99				99
44	2	1	29	1	1	2	2	4	2	1	5	4	2	3	2	2	5	3	4	4	4	5	5	4	1	1	1	4	5	3	2	3	3	4	4	4	5	5	5	3	2	4	5	99				KHMS Canaanland, Ota
45	2	2	41	2	1	3	1	4	1	1	2	3	3	1	3	3	2	4	4	3	4	4	4	3	4	4	3	4	4	4	4	5	4	4	3	4	5	4	4	5	4	5	4	Financial factor	Facilities factor			Kings and Queens Model Academy, Ota
46	2	2	22	3	1	3	3	1	2	1	4	5	4	5	5	5	5	2	4	4	3	4	2	2	4	3	2	2	2	4	4	4	4	4	4	4	4	5	4	4	5	4	5	Having option for boarding house	Avaliability of school bus			Unique School
47	2	2	99	1	1	2	1	5	2	4	3	4	4	4	3	4	4	4	4	4	4	4	3	3	4	4	3	4	1	3	1	3	3	4	4	5	5	5	5	5	5	5	5	99				99
48	2	1	36	2	3	3	2	6	1	3	5	4	2	2	3	4	4	3	4	4	2	4	4	4	2	2	1	1	1	4	2	2	2	2	5	4	4	4	2	3	4	1	1	99				99
49	2	1	36	2	1	3	2	6	1	3	5	5	5	4	4	2	5	5	5	5	5	5	4	5	2	2	2	2	2	2	2	2	2	4	4	4	5	5	5	5	5	2	4	99				99
50	2	2	32	2	1	3	1	5	1	1	5	3	2	2	1	3	4	1	1	2	1	4	4	4	1	1	1	1	1	1	1	1	1	4	3	3	4	3	3	1	1	1	4	99				Bestscores Model School
51	2	1	38	2	1	3	3	3	2	2	5	5	5	5	5	5	5	5	5	2	2	5	5	5	1	1	1	1	1	5	5	5	5	5	5	5	5	5	5	5	5	5	5	99				Best Way Primary School, Ota
52	2	1	40	2	1	1	3	2	2	1	5	5	5	5	3	5	5	3	3	5	5	3	5	1	1	1	1	1	1	1	5	5	5	5	5	5	5	5	5	5	5	5	5	99				St James Primary School, Ota
53	2	1	32	2	1	3	2	6	1	3	4	5	5	5	5	5	5	1	4	5	5	1	2	1	1	1	1	1	1	1	1	1	1	4	5	5	5	4	4	4	4	1	2	Quality of teachers				Tom Samson International Model School
54	2	2	25	1	1	1	1	4	1	1	4	4	4	4	3	2	4	4	4	4	4	4	4	4	2	2	3	4	2	4	4	2	2	4	4	4	4	4	4	4	4	3	4	99				99
55	2	2	99	2	1	1	1	6	1	3	3	3	5	3	1	4	4	5	5	5	4	5	2	2	1	1	1	1	1	3	3	3	3	5	5	5	5	5	4	2	5	1	4	99				KHMS
56	2	2	99	2	1	3	1	6	1	4	4	4	3	3	3	4	4	4	3	3	4	3	3	3	3	3	3	3	3	4	4	3	4	4	4	4	4	4	4	5	4	4	5	99				99
57	2	1	99	2	1	3	3	6	1	3	4	4	4	5	4	4	5	5	4	4	4	2	4	4	2	2	2	4	2	2	2	2	2	4	4	4	4	4	4	4	4	2	4	Quality of teachers				The Ambassadors, Ota
58	2	2	45	2	1	3	1	5	1	2	4	4	3	4	4	3	5	5	5	4	3	5	3	3	3	4	2	4	2	3	4	1	3	4	3	4	4	4	3	1	4	3	99	99				Scholar Universal School, Iyana Iyesi
59	2	2	99	2	1	1	2	4	1	1	4	4	5	3	3	2	4	4	4	4	3	4	4	3	4	3	2	2	99	4	4	2	4	4	3	2	3	2	3	3	2	2	2	99				99
60	2	1	35	2	3	3	2	4	1	1	4	4	4	3	4	4	4	4	4	2	2	4	4	2	4	2	2	4	2	4	4	2	4	4	4	4	4	4	2	2	4	2	4	99				Destiny Model School
61	2	1	48	2	1	3	2	6	1	3	1	2	99	1	3	3	1	3	4	4	4	4	5	4	1	3	2	1	1	4	4	1	3	5	5	5	5	5	5	1	5	5	4	Easy access to parent				KHMS
62	2	1	99	2	1	99	2	6	1	3	4	4	4	4	4	4	4	4	2	4	4	2	4	2	2	2	2	2	2	4	4	4	4	4	4	4	2	2	2	2	3	2	2	Flexibility of school policies				The Bells School
63	2	1	50	2	2	3	2	4	1	1	4	4	5	4	4	5	5	4	4	4	5	4	4	5	2	2	2	2	2	4	2	4	4	5	5	5	5	5	5	4	4	4	5	Quality of teachers	Approval of the school by the Government			KHMS
64	2	1	39	1	1	3	2	5	1	2	4	4	4	2	2	2	4	5	5	5	1	5	5	5	2	1	1	1	1	5	4	4	2	4	4	4	4	4	4	4	4	4	5	99				99
65	2	1	49	2	3	2	2	5	2	2	5	4	3	2	4	4	5	2	4	4	4	5	3	3	2	4	3	4	2	4	4	4	4	4	5	4	5	5	5	5	5	5	5	Quality of teachers				Christ Leads Model School
66	3	1	37	2	1	3	2	3	1	1	5	2	2	2	4	4	4	1	4	5	1	2	5	5	1	1	1	1	1	4	4	4	4	4	4	1	4	4	4	4	4	5	5	Quality of teachers				Royal Home School
67	3	1	45	2	2	99	3	5	1	1	2	2	2	2	2	2	2	2	2	2	2	3	2	3	3	3	3	3	4	2	2	2	3	2	2	2	2	2	2	2	2	3	3	99				99
68	3	1	40	4	2	3	99	5	1	2	5	4	3	4	2	2	4	4	4	4	5	4	5	4	2	2	2	4	2	3	4	3	4	4	4	4	4	4	5	4	4	1	3	Teach Good Moral				New Discovery Academy, Ota
69	3	1	34	2	3	3	2	5	1	2	1	1	4	4	4	4	4	4	4	4	4	3	3	4	4	4	4	4	4	4	3	4	3	4	4	4	4	4	4	4	4	4	4	99				Agape International School
70	3	2	42	2	1	1	3	3	1	1	5	4	4	4	3	2	4	5	5	5	4	5	2	2	3	2	1	1	1	5	5	5	5	4	5	4	5	5	5	5	4	2	5	99				99
71	3	1	18	1	3	3	3	3	1	1	5	5	5	5	4	5	5	3	2	1	5	2	3	2	4	5	5	5	5	2	2	2	2	3	3	1	1	1	1	2	2	3	1	99				Angel School
72	3	1	45	2	2	3	2	5	1	3	2	3	4	3	4	4	3	1	4	99	4	4	3	3	2	2	2	4	2	4	2	2	4	4	4	4	4	3	3	4	4	4	4	99				Fountain School
73	3	1	28	2	1	3	3	3	2	4	4	4	1	2	3	3	5	2	4	4	5	5	2	2	2	1	1	1	1	4	3	1	2	4	5	5	5	5	5	3	4	3	4	99				Bestscore Primary School
74	3	1	44	2	2	3	2	5	2	4	5	5	3	3	3	5	5	4	5	5	2	5	1	4	2	2	2	5	1	5	5	5	1	5	5	5	5	5	5	5	5	5	5	99				KHMS
75	3	2	35	2	1	3	1	5	1	3	4	4	5	5	4	1	4	4	4	4	4	1	3	3	1	1	1	1	1	4	4	2	2	4	5	5	5	5	5	5	5	1	3	99				Ultimate Results Momtessori
76	3	2	23	1	3	1	3	3	1	1	4	4	4	4	4	3	4	3	4	4	4	4	4	4	3	4	3	3	3	4	3	4	3	4	4	4	5	3	3	3	4	3	4	99				Adeoye Nur/Primary School
77	3	2	40	2	1	3	1	3	2	1	1	1	1	1	1	1	1	1	1	1	1	1	2	1	1	1	2	2	2	1	1	2	1	1	1	1	1	1	1	1	1	2	1	99				99
78	3	1	36	2	1	3	2	5	2	1	4	4	4	3	3	2	5	1	2	4	4	2	4	4	2	2	2	2	2	4	2	2	2	4	4	4	4	4	4	2	4	2	5	99				Genesis Breed Nur/Primary School
79	3	2	19	1	3	3	3	3	1	1	4	4	3	4	4	3	4	3	4	4	3	4	4	4	4	5	5	5	4	4	3	3	3	4	4	4	4	4	4	3	3	4	4	99				Wisdom Land Model School
80	3	2	49	2	1	3	1	5	2	3	5	4	2	2	2	2	4	4	2	1	1	5	5	5	1	1	1	4	1	4	4	4	4	4	4	5	5	5	5	4	5	1	4	Relationship of the teacher to the pupils				Abiboss Progressive School
81	3	2	34	1	1	2	1	4	1	3	4	5	5	5	4	3	5	3	3	4	4	4	4	3	4	5	1	4	1	3	1	5	1	4	5	3	4	4	4	3	4	3	4	99				Muslim Academy School
82	3	1	48	2	1	3	2	5	1	2	4	4	4	3	5	2	5	5	4	4	5	4	4	4	3	4	3	4	4	4	4	3	3	4	4	4	99	5	5	5	4	5	5	99				KHMS
83	3	1	99	1	3	99	3	5	2	2	5	3	5	5	3	4	4	2	4	4	4	4	2	4	2	1	1	1	1	4	3	3	3	4	4	3	5	5	5	2	4	2	4	Extra currculum and Vocational skill are much needed to be tought in schools				KHMS
84	3	1	99	2	1	3	2	3	1	4	5	5	4	4	1	3	5	3	5	1	1	4	4	4	4	5	1	1	1	2	2	4	4	4	4	4	4	4	2	1	1	1	4	99				Royal Home
85	3	1	32	2	1	3	2	5	2	4	4	4	5	5	5	4	5	2	4	2	2	4	2	2	2	4	2	2	2	4	4	4	4	4	4	4	2	4	2	2	4	2	4	99				99
86	3	1	99	2	1	3	2	3	2	4	4	4	2	2	4	4	4	2	2	4	4	2	4	4	2	2	2	2	2	4	4	4	5	4	4	4	4	4	4	99	99	99	4	99				99
87	3	1	40	1	1	3	2	3	2	3	5	4	2	1	2	3	1	1	5	2	5	5	2	2	5	3	3	3	4	1	3	2	5	5	3	3	3	3	5	5	3	3	5	99				Igaomde School
88	3	1	23	2	1	3	3	5	2	2	4	2	2	2	4	3	2	4	2	4	2	2	4	2	2	2	2	4	4	4	5	5	5	4	5	5	5	5	5	5	5	5	4	99				Bestscore Primary School
89	3	1	60	4	1	2	3	4	1	2	2	1	1	1	4	2	2	4	2	4	1	2	1	2	1	2	2	2	2	2	1	4	4	4	4	3	4	4	4	5	5	5	2	99				KHMS
90	3	1	45	2	1	3	2	3	2	4	2	2	2	1	1	2	3	1	5	3	5	5	2	4	5	1	1	1	1	5	5	5	5	5	5	5	5	5	4	4	5	3	2	99				Living Proof Nur/Primary School
91	3	1	36	2	1	3	2	5	2	1	4	2	2	2	4	4	4	2	2	2	4	2	4	4	1	1	1	1	1	4	3	4	4	4	4	4	4	1	1	1	4	1	1	99				Pillar Model School
92	3	2	52	2	99	3	2	2	2	2	4	4	1	2	2	1	1	1	1	1	1	5	1	4	4	1	1	1	1	1	4	4	4	4	4	4	99	1	1	1	2	2	3	99				Twinkle Star
93	3	1	42	2	1	3	2	5	1	2	4	3	2	5	2	4	2	4	2	4	4	4	2	4	2	1	1	2	2	2	2	4	4	4	4	4	4	4	4	2	2	2	4	99				Zealeous Hpo Model School, Iyana Iyesi
94	4	1	42	2	1	1	3	3	2	1	5	5	5	5	5	5	5	4	99	4	5	5	1	1	5	5	1	1	1	5	5	5	5	5	5	5	1	1	1	1	1	1	1	99				Ansarudeen Primary School, Ota
95	4	1	35	2	1	1	3	2	2	1	5	5	5	5	5	5	5	5	4	5	5	3	1	5	5	1	1	1	1	5	5	5	5	5	5	5	2	2	2	1	2	2	2	99				Ansarudeen Primary School, Ota
96	4	1	51	2	1	1	3	3	2	1	5	5	5	4	4	4	5	5	3	5	5	3	1	5	5	1	1	1	1	5	5	5	5	5	5	5	5	5	5	5	5	5	5	99				St Peter Primary School
97	4	1	35	2	1	1	3	3	1	1	5	5	5	5	5	5	5	1	1	5	5	1	1	5	5	1	1	1	1	5	5	5	5	5	5	5	2	2	2	2	2	2	2	99				St Peter Primary School
98	4	1	30	2	1	1	3	3	2	2	5	5	5	5	5	4	5	4	4	5	5	1	1	1	5	1	1	1	1	5	5	5	5	5	5	5	1	1	1	1	1	1	1	99				Ansarudeen Primary School, Ota
99	4	1	44	2	1	1	3	3	2	2	5	5	5	4	5	5	5	4	3	5	5	4	1	5	5	1	1	1	1	5	5	5	5	5	5	5	1	1	1	1	1	1	4	99				Ansarudeen Primary School, Ota
100	4	1	45	3	1	1	2	3	2	2	5	5	5	3	3	3	5	3	3	4	4	4	1	5	5	1	1	1	1	5	4	5	5	5	5	5	4	4	4	4	1	1	1	99				St Peter Primary School
101	4	1	40	2	3	3	3	5	2	2	5	5	5	5	5	5	5	5	1	3	5	5	1	5	5	1	1	1	1	5	5	5	5	5	5	5	1	1	1	1	1	1	1	99				Great Molaria Model School, Ota
102	4	1	38	2	1	1	3	3	2	2	5	5	5	5	5	5	5	5	5	5	5	5	5	5	5	1	1	1	1	5	5	5	5	5	5	5	1	1	1	1	1	1	1	99				Ansarudeen Primary School, Ota
103	4	1	35	2	1	1	2	3	1	1	5	5	5	5	5	5	5	5	3	5	5	1	1	5	5	1	1	1	1	5	5	5	5	5	5	5	3	3	3	3	1	1	1	99				Ansarudeen Primary School, Ota
104	4	1	40	2	1	1	3	3	2	2	5	5	5	5	5	5	5	5	5	2	2	1	5	5	5	1	1	1	1	5	5	5	5	5	5	5	1	1	1	1	1	1	1	99				St Peter Primary School
105	4	1	42	2	1	1	2	2	2	1	5	5	5	5	4	5	5	5	4	5	5	3	5	5	5	1	1	1	1	5	5	5	5	5	5	5	4	5	4	5	4	4	4	99				St Peter Primary School
106	4	2	54	2	1	1	2	3	2	2	5	5	5	5	5	5	5	5	5	5	5	1	1	1	1	1	1	1	1	5	5	5	5	5	5	5	3	3	3	3	1	1	1	99				Ansarudeen Primary School, Ota
107	4	1	45	2	1	1	3	3	2	2	5	5	5	5	5	5	5	5	1	1	5	1	5	1	5	1	1	1	1	5	5	5	5	5	5	5	3	3	3	3	3	3	3	99				St Peter Primary School
108	4	1	30	2	1	3	3	3	2	1	5	5	5	5	5	5	5	5	3	5	5	1	5	5	5	1	1	1	1	5	5	5	5	5	2	5	3	3	3	3	3	3	3	99				Green Pasture Primary School
109	4	1	30	2	1	1	3	3	2	2	5	5	5	5	5	4	5	4	3	5	5	3	4	5	5	1	1	1	1	5	5	5	5	5	5	5	5	5	5	5	5	5	5	99				Ansarudeen Primary School, Ota
110	4	1	45	2	1	1	3	3	2	2	5	5	5	5	5	5	5	5	4	5	5	2	2	5	5	1	1	1	1	5	5	5	5	5	5	5	1	1	1	1	2	1	2	99				St Peter Primary School
111	4	1	99	2	1	1	3	3	2	1	5	5	5	5	4	4	4	2	2	2	2	1	5	5	5	1	1	1	1	5	5	5	5	5	5	5	1	1	1	1	1	3	3	99				Ansarudeen Primary School, Ota
112	4	1	43	2	1	1	3	2	2	1	5	5	5	3	3	3	5	5	3	5	5	1	5	5	5	1	1	1	1	5	5	5	5	5	5	5	1	1	1	1	1	1	1	99				St Micheal Primary School, Ota
113	4	1	40	2	1	1	3	3	2	2	5	5	5	5	5	5	5	3	5	5	5	1	5	5	5	1	1	1	1	5	5	5	5	5	5	5	1	1	1	1	1	1	1	99				Ansarudeen Primary School, Ota
114	4	1	30	2	1	1	3	3	2	2	5	5	5	4	5	5	5	99	4	5	5	1	5	5	5	1	1	1	1	5	5	5	5	5	5	5	1	1	1	1	1	1	1	99				St Micheal Primary School, Ota
115	4	1	35	2	1	3	2	3	2	2	5	5	5	5	5	5	5	5	5	5	5	5	1	5	5	1	1	1	1	5	5	5	5	5	5	5	1	1	1	1	1	1	1	99				Green Light Primary School Ota
116	4	2	35	2	1	1	3	3	2	2	5	5	5	5	4	4	5	4	4	5	5	3	4	4	5	1	1	1	1	5	5	5	5	5	5	5	4	4	4	4	1	1	1	99				St Peter Primary School
117	4	1	33	2	1	3	3	3	2	2	5	5	5	5	5	5	5	99	3	5	5	4	5	5	5	1	1	1	1	5	5	5	5	5	5	5	1	1	1	1	1	1	1	99				Green Passion School, Ota
118	4	1	30	2	1	1	2	3	2	1	5	5	5	3	3	5	5	5	3	5	5	4	1	5	5	1	1	1	1	5	5	5	5	5	5	5	1	1	1	1	1	1	1	99				St Micheal Primary School, Ota
119	4	2	42	2	1	3	3	3	2	2	5	5	5	5	5	5	5	3	3	3	3	3	1	5	2	5	1	1	1	5	5	5	5	5	5	5	5	5	5	5	5	5	5	99				Grace Vine School
120	4	1	47	2	1	1	3	2	2	1	5	5	5	2	3	5	5	5	3	2	2	1	5	1	5	1	1	1	1	5	5	5	5	5	5	5	1	1	1	1	3	3	3	99				Ansarudeen Primary School, Ota
121	4	1	49	2	1	3	3	3	2	2	5	5	5	5	5	5	5	5	3	5	5	5	5	5	5	1	1	1	1	5	5	5	5	5	5	5	1	1	1	1	1	1	1	99				Asidiiq Primary School, Ota
122	4	1	47	2	1	3	3	3	2	2	5	5	5	5	5	5	5	5	3	5	5	5	5	5	3	1	1	1	1	5	5	5	5	5	5	5	1	1	1	1	1	1	1	99				Asidiq Primary School, Ota
123	4	2	48	2	1	1	3	3	2	2	5	5	5	5	5	5	5	5	3	5	5	5	5	5	1	1	1	1	1	1	5	5	5	5	5	5	1	1	1	1	1	1	1	99				St Peter Primary School
124	4	1	28	2	1	1	2	4	2	2	5	5	5	2	3	3	5	2	3	3	3	1	3	5	5	1	1	1	1	5	5	5	5	5	5	5	1	1	1	1	1	1	1	99				St Peter Primary School
125	4	1	27	2	1	1	2	3	2	2	5	5	5	2	3	3	5	5	1	4	4	1	5	5	5	1	1	1	1	5	5	5	5	5	5	5	1	1	1	1	1	1	1	Free Sport Wears to Pupils				St James Primary School
126	4	1	52	2	1	1	3	3	2	2	5	5	5	5	3	3	5	3	3	3	3	1	1	5	5	1	1	1	1	5	5	5	5	5	5	5	1	1	1	1	1	1	1	99				St Peter Primary School
127	4	1	29	2	1	3	3	3	2	1	5	5	5	5	5	5	5	5	3	3	3	5	5	5	1	1	1	1	1	5	5	5	5	5	5	5	1	1	1	1	1	1	1	99				Morning Star School, Ota
128	4	1	38	2	1	3	3	4	1	2	5	5	5	5	3	2	5	5	5	2	2	1	5	5	1	1	1	1	1	5	5	5	5	5	5	5	5	5	5	5	5	5	5	99				Elibe Primary School
129	4	1	27	2	1	1	2	3	1	1	5	5	5	5	4	5	5	5	4	4	4	4	4	5	5	1	1	1	1	5	5	5	5	5	5	5	5	5	5	5	5	5	5	99				St Peter Primary School
130	4	1	47	2	1	3	3	3	2	2	5	5	5	5	3	5	5	5	3	2	3	1	1	5	5	5	1	1	1	5	5	5	5	5	5	5	1	1	1	1	1	1	1	99				Gift School
131	4	1	49	2	3	2	2	5	2	2	5	4	1	2	2	2	5	2	4	4	4	5	2	4	4	2	2	4	2	4	4	4	4	4	4	4	5	5	5	4	4	2	5	99				KHMS
132	4	1	50	2	1	3	3	2	2	1	5	5	5	3	3	2	5	5	5	5	5	1	1	5	5	1	1	1	1	5	5	5	5	5	5	5	1	1	1	1	1	1	1	99				Gift School
133	4	1	32	2	3	3	2	3	2	2	5	5	5	5	3	5	5	5	3	3	5	3	1	5	5	1	1	1	1	5	5	5	5	5	5	5	1	1	1	1	1	1	1	Add garden to the School				Nation Builder School, Ota
134	4	1	32	2	1	1	3	3	2	2	5	5	5	99	5	5	5	2	5	5	5	1	5	5	5	1	1	1	1	5	5	5	5	5	5	5	3	3	3	3	3	3	3	99				99
135	4	1	49	2	1	3	99	3	1	4	5	5	5	5	5	5	5	99	3	3	99	2	2	5	5	1	1	1	1	5	5	5	5	5	5	5	1	1	1	1	1	1	1	99				Ibukun Olu School
136	4	1	99	2	3	3	2	3	1	1	3	3	3	3	3	5	5	3	3	5	5	5	1	5	5	5	1	1	1	5	5	5	5	5	5	5	1	1	1	1	1	1	1	99				Happy Field School
137	4	1	43	2	1	1	3	3	1	1	5	5	5	5	5	5	5	5	3	3	5	2	3	3	5	1	1	1	1	5	5	5	5	5	5	5	1	1	1	1	1	1	1	99				St Peter Primary School
138	4	1	35	2	1	1	3	3	1	2	5	5	5	5	5	5	5	4	1	5	5	1	1	5	5	1	1	1	1	5	5	5	5	5	5	5	1	1	1	1	1	1	4	99				St Peter Primary School
139	4	1	48	2	1	3	3	3	2	2	5	5	5	5	5	5	5	3	3	5	5	2	1	5	5	5	5	5	5	5	5	5	5	5	5	5	1	1	1	1	1	1	1	99				Green Field School,Ota
140	4	1	29	2	3	3	3	3	2	2	5	5	5	5	5	5	5	5	3	5	5	2	5	5	5	5	5	5	5	5	5	5	5	5	5	5	1	1	1	1	1	1	1	99				Twince Foundation Primary School
141	4	1	29	2	1	3	3	3	1	2	5	5	5	3	3	5	5	3	4	5	5	3	1	5	5	1	1	1	1	5	5	5	5	5	5	5	1	1	1	1	1	1	1	Quality of Teachers				Merciful Elshai School, Ota
142	4	1	40	2	1	1	3	3	2	2	5	5	5	3	4	4	4	5	3	4	5	1	1	5	5	5	5	5	5	5	5	5	5	5	5	1	1	1	1	1	1	1	1	99				Merciful Elishai School, Ota
143	4	2	60	2	1	3	3	3	2	3	5	5	5	4	4	5	5	4	2	2	2	4	4	1	1	5	5	5	5	5	5	5	5	5	5	5	1	1	1	1	1	1	1	99				Gift Primary School
144	4	1	23	2	1	3	2	3	2	1	5	5	5	5	5	5	5	1	1	5	5	1	1	5	5	1	1	1	1	5	5	5	5	5	5	5	1	1	1	1	1	1	1	99				Cecilia Primary School
145	4	1	26	2	3	3	2	4	1	2	5	5	5	5	5	5	5	5	3	5	5	2	5	5	5	1	1	1	1	5	5	5	5	5	5	5	1	1	1	1	1	1	1	99				Suz Liz Primary School, Ota
146	4	1	43	2	1	3	3	3	2	1	5	5	5	5	4	4	5	4	3	5	5	2	2	5	5	1	1	4	1	5	5	5	5	5	5	5	5	5	5	5	5	5	5	99				Twince Foundation Primary School
147	5	1	40	2	1	1	3	2	2	1	5	5	5	5	2	5	5	5	5	3	5	4	5	5	1	1	1	1	1	5	5	5	5	5	5	5	5	5	5	5	5	5	5	99				St James Primary School
148	5	1	35	2	1	1	2	2	2	1	5	5	5	5	3	3	5	5	3	5	5	3	5	1	1	1	1	1	1	5	5	5	5	5	5	5	5	5	5	5	5	5	5	99				St James Primary School
149	5	1	30	2	1	1	2	3	2	1	5	5	5	3	3	3	5	5	3	5	5	3	5	5	5	1	1	1	1	5	5	5	5	5	5	5	5	5	5	5	5	5	5	99				St James Primary School
150	5	1	30	2	1	2	3	2	2	1	5	5	5	4	4	4	5	5	3	5	5	5	5	1	1	1	1	1	1	5	5	5	5	5	5	5	5	5	5	5	5	5	5	99				St James Primary School
151	5	1	35	2	2	2	2	2	2	1	5	5	5	5	5	5	5	5	5	5	5	5	5	1	1	5	5	5	5	5	5	5	5	5	5	5	5	5	5	5	5	5	5	99				St James Primary School
152	5	1	30	2	1	1	2	3	2	1	5	5	5	5	5	5	5	3	3	5	5	3	5	1	1	1	1	1	1	5	5	5	5	5	5	5	5	5	5	5	5	5	5	99				St James Primary School
153	5	1	40	2	2	2	2	2	1	1	5	5	5	5	3	3	5	5	2	5	5	3	5	5	5	5	5	5	5	5	5	5	5	5	5	5	5	5	5	5	5	5	5	99				St Peter RCM School 1, Ota
154	5	1	36	2	1	1	2	2	2	1	5	5	5	5	3	3	5	5	5	5	5	5	5	1	1	1	1	1	1	5	5	5	5	5	5	5	5	5	5	5	5	5	5	99				CMS Primary School, Ota
155	5	1	22	2	1	3	3	2	1	1	5	5	5	5	5	5	5	5	3	3	3	3	5	1	1	1	1	1	1	5	5	5	5	5	5	5	5	5	5	5	5	5	5	99				Ade Ojo Primary School, Ota
156	5	1	48	2	1	3	3	2	2	1	5	5	5	5	3	5	5	5	3	5	5	5	5	1	1	1	1	1	1	5	5	5	5	5	5	5	5	5	5	5	5	5	5	99				Dudus Primary School, Ota
157	5	1	47	2	1	3	3	3	2	1	5	5	5	5	3	3	5	3	5	5	5	5	1	1	1	1	1	1	1	5	5	5	5	5	5	5	5	5	5	3	5	5	5	99				Delight Primary School, Ota
158	5	2	45	2	1	1	3	3	2	2	5	5	5	5	5	5	5	5	5	5	5	5	5	1	1	1	1	1	1	5	5	5	5	5	5	5	5	5	5	5	5	5	5	99				Grace Primary School, Ota
159	5	1	26	2	1	3	2	3	2	1	5	5	5	5	5	5	5	5	3	5	5	5	5	1	1	1	1	1	1	5	5	5	5	5	5	5	5	5	5	5	5	5	5	99				Testimony Academy, Iju
160	5	1	39	2	1	3	3	3	2	2	5	5	5	3	3	5	5	5	3	5	5	3	5	1	1	1	1	5	1	5	5	5	5	5	5	5	3	3	3	3	1	3	3	99				Grace Primary School, Ota
161	5	1	47	2	1	3	3	3	2	2	5	5	5	5	3	5	5	3	5	2	2	3	5	5	5	1	1	1	1	5	5	5	5	5	5	5	3	3	3	3	3	3	3	99				Ade Ojo Primary School, Ota
162	5	1	49	2	1	1	2	3	2	2	5	5	5	5	3	3	5	5	3	3	3	3	5	1	1	1	1	1	1	5	5	5	5	5	5	5	5	5	5	5	5	5	5	99				St James Primary School
163	5	2	99	2	1	1	1	3	2	2	5	5	5	3	3	3	5	5	5	5	5	5	1	1	1	1	1	1	1	5	5	5	5	5	5	5	1	1	1	1	1	1	1	Security				Ansarudeen Primary School, Ota
164	5	2	29	2	1	3	1	3	2	2	5	5	5	5	5	5	5	5	1	1	1	3	5	1	1	1	1	1	3	5	5	5	5	5	5	5	1	1	1	1	1	1	1	99				Ebenezer Primary School, Ota
165	5	2	30	2	1	3	1	3	2	1	5	5	5	5	5	3	5	5	3	5	1	5	5	1	1	3	1	1	1	5	5	5	5	5	5	5	1	1	1	1	3	3	3	99				Gift School, Ota
166	5	2	27	2	1	3	1	3	2	2	5	5	5	5	5	5	5	5	5	5	5	5	1	1	1	3	1	1	1	5	5	5	5	5	5	5	1	1	1	1	1	1	1	Good Qualify Teachers				Gift School, Ota
167	5	1	30	2	1	3	3	3	2	2	5	5	5	5	5	5	5	5	4	5	5	3	1	5	5	1	1	1	1	5	5	5	5	5	5	5	1	1	1	1	1	1	1	99				Ireti School , Oju Ore, Ota
168	5	2	44	2	1	3	3	3	2	2	4	5	5	4	4	4	5	4	3	5	5	4	1	5	5	1	1	1	1	5	5	5	5	5	5	5	1	1	1	1	1	1	1	99				Bright Academy School, Ota
169	5	1	40	2	1	3	3	3	1	1	5	5	5	4	5	5	5	5	4	5	5	4	5	5	5	1	1	1	1	5	5	5	5	5	5	5	1	1	1	1	1	1	1	99				Mercy Primary School, Ota
170	5	2	56	2	1	1	3	5	2	2	2	5	5	5	5	5	5	4	4	5	5	3	5	5	5	1	1	1	1	5	5	5	5	5	5	5	1	1	1	1	1	1	1	99				Zusily Primary School, Ota
171	5	1	42	2	1	1	3	1	2	1	5	5	5	5	4	4	5	4	3	5	5	1	5	5	5	1	1	1	1	5	5	5	5	5	5	5	1	1	1	1	1	1	1	99				Zion Methodis School 2, Ota
172	5	1	30	2	1	1	3	3	2	2	5	5	5	5	5	5	5	5	3	5	5	4	1	5	5	1	1	1	1	5	5	5	5	5	5	5	1	1	1	1	1	1	1	99				Zion Methodis School 2, Ota
173	5	1	29	2	1	1	3	3	2	2	5	5	5	4	4	5	5	5	4	5	5	3	1	5	5	1	1	1	1	5	5	5	5	5	5	5	5	5	5	5	5	5	5	99				Kale Primary School, Ota
174	5	1	30	2	1	3	3	3	2	1	5	5	5	5	5	5	5	4	4	5	5	3	1	5	5	1	1	1	1	5	5	5	5	5	5	5	5	5	5	5	5	5	5	99				Glory to Glory School, Oju Ore
175	5	1	38	2	1	1	3	3	2	2	5	5	5	4	5	5	5	99	4	5	5	4	4	5	5	1	1	1	1	5	5	5	5	5	5	5	5	5	5	5	5	5	5	99				Kate Primary School
176	5	1	45	2	1	1	3	3	2	2	5	5	5	5	4	4	5	99	4	5	5	4	1	5	5	1	1	1	1	5	5	5	5	5	5	5	1	1	1	1	1	1	1	99				Rohbote Private School, Ota
177	5	1	40	2	1	1	3	3	2	2	5	5	5	5	5	5	5	4	4	5	5	3	1	5	5	1	1	1	1	5	5	5	5	5	5	5	1	1	1	1	5	5	5	99				Rohbote Private School, Ota
178	5	1	52	2	1	1	3	3	2	2	5	5	5	5	5	5	5	5	4	5	5	4	5	5	5	1	1	1	1	5	5	5	5	5	5	5	5	5	5	5	5	5	5	99				Zion Methodis School 2, Ota
179	5	1	39	2	1	3	3	4	2	2	5	5	5	5	5	5	5	4	4	5	5	4	5	5	5	1	1	1	1	5	5	5	5	5	5	5	1	1	1	1	1	1	1	Good Qualify Teachers				Bright Star Academy School, Oju Ore
180	5	1	99	2	1	3	3	3	2	2	5	5	5	5	5	5	5	5	4	5	5	4	1	5	5	1	1	1	1	5	5	5	5	5	5	5	1	1	1	1	1	1	1	99				Bright Star Academy School, Oju Ore
181	5	1	29	2	1	3	2	3	2	2	5	5	5	5	5	5	5	4	4	5	5	4	1	1	5	1	1	1	1	5	5	5	5	5	5	5	1	1	1	1	1	1	1	99				Optimal School, Ota
182	3	2	42	2	1	3	1	5	1	1	4	4	4	2	2	4	4	2	2	2	4	2	4	2	2	2	2	2	2	4	4	4	4	4	4	4	4	4	4	4	4	2	4	Academic standard should always be impecable				Pride Academy Primary School, Iyana Iyesi, Ota
183	3	1	34	2	1	3	2	6	1	3	3	3	3	3	3	4	4	3	4	4	3	4	5	5	1	1	1	1	1	5	5	5	5	5	5	5	99	5	5	5	5	5	5	99				KHMS
184	3	1	99	2	3	1	99	3	1	4	4	4	4	4	4	4	4	4	2	2	4	2	3	2	3	4	4	4	4	2	3	2	3	2	2	2	2	3	3	3	3	3	3	Quality of Teachers				99
185	3	1	99	2	1	3	2	5	1	1	4	1	1	4	1	4	4	5	1	4	4	4	4	4	2	1	1	1	1	4	1	1	1	4	5	5	5	5	5	4	4	4	5	99				The Ambassador
186	3	1	49	1	1	3	2	5	1	2	5	4	4	5	2	4	3	5	4	5	4	5	4	99	4	5	4	4	4	5	4	5	99	4	5	5	4	4	4	5	5	5	5	99				99
187	3	1	51	1	1	3	2	5	2	1	4	2	4	2	2	4	4	4	4	4	4	2	4	2	2	2	2	2	2	4	4	2	4	4	4	4	4	4	4	4	4	2	4	99				Pride Academy Primary School, Iyana Iyesi, Ota
188	3	2	99	2	1	2	99	5	2	4	3	3	4	4	4	4	1	5	3	4	4	3	4	5	3	3	3	3	3	4	3	3	3	4	4	4	5	5	5	4	5	4	5	99				99
189	3	1	20	2	3	99	99	4	1	1	2	2	2	2	2	2	2	2	3	3	3	3	3	3	3	3	3	3	3	5	5	5	5	4	4	4	4	4	3	3	3	3	3	99				99
190	3	2	32	2	1	3	1	5	1	1	3	3	2	2	3	2	4	4	4	4	2	4	4	4	4	2	2	2	2	4	4	4	4	2	4	4	4	2	2	2	4	2	4	99				99
191	3	2	40	2	1	3	1	5	1	1	5	1	4	2	3	1	4	1	3	1	1	2	4	1	1	2	1	2	1	1	2	1	2	4	5	2	4	1	2	1	4	2	4	99				Pillars Modern School
192	3	1	26	2	3	3	2	4	1	3	1	1	1	1	1	1	1	1	1	3	3	5	5	5	5	1	5	1	5	1	1	1	1	1	1	1	1	3	3	99	2	3	3	99				99
193	3	1	32	2	3	2	2	5	1	2	5	5	4	2	5	2	5	5	5	4	4	4	5	2	2	2	2	2	2	5	5	5	5	5	5	5	5	5	2	2	5	2	5	99				Acada Primary School, Chelsea
194	3	2	30	1	1	3	1	5	1	2	5	5	4	2	5	2	5	5	5	4	4	4	5	1	1	1	1	1	1	5	5	5	5	5	5	5	5	5	2	2	5	2	5	99				Abiboss Primary School
195	3	1	45	2	1	3	1	5	1	2	5	5	4	2	5	2	5	5	5	4	4	4	5	2	2	2	2	2	2	5	5	5	5	5	5	5	5	5	2	2	5	2	5	99				Uptimum Model School Iyana Iyesi
196	3	1	50	2	1	3	2	2	1	2	5	5	4	2	5	3	5	4	5	4	4	4	99	2	2	2	1	2	2	5	5	5	4	5	5	5	5	4	5	5	5	1	5	99				Adeleye Primary School, the bells, Ota
197	3	2	40	2	1	2	1	5	1	2	4	4	4	4	4	4	4	4	4	4	4	4	4	3	2	2	2	2	2	4	4	4	4	4	5	4	4	4	4	3	3	3	4	99				Scholar Primary School, Iyana Iyesi
198	3	1	48	2	1	3	2	3	1	1	5	5	4	2	2	1	4	5	4	4	4	4	4	4	1	1	1	1	1	5	4	4	4	4	4	4	4	4	4	4	4	5	3	99				KHMS
199	3	1	42	2	1	3	2	7	1	2	5	4	4	4	4	2	5	2	2	4	4	4	4	4	4	2	2	1	4	2	4	2	4	2	5	5	5	4	4	2	4	2	4	99				Delight Primary School, Ota
200	3	1	31	2	1	3	1	2	1	2	5	5	5	3	5	4	5	5	5	4	4	4	4	5	2	2	2	2	2	5	5	5	4	5	5	5	4	4	5	5	5	1	5	99				Living Proof Primary School, Ota
201	3	1	33	2	3	3	2	5	1	2	1	1	1	1	1	4	1	3	1	1	3	1	5	1	4	4	5	3	5	1	2	4	2	1	1	1	4	1	1	4	2	5	2	99				KHMS
202	1	1	36	1	1	3	2	5	1	2	2	4	2	2	1	3	4	3	1	1	3	1	5	1	1	4	5	3	5	1	2	4	2	1	1	1	4	1	1	4	2	5	2	99				Adeleye Schools, Ota
203	1	1	30	3	1	3	2	5	1	2	5	5	4	2	5	1	5	4	4	4	4	4	4	3	5	4	1	1	1	5	5	5	1	5	5	5	5	5	5	2	5	1	5	99				Mojimayo Nur//Primary School, Iyana
204	1	1	46	2	1	3	2	5	1	3	4	4	4	3	2	2	4	4	4	4	4	4	3	4	2	2	2	3	2	4	2	2	2	3	4	4	4	4	4	4	4	4	4	99				KHMS
205	1	1	45	2	1	1	2	4	2	2	4	4	1	2	1	4	5	5	2	3	2	4	5	4	1	1	1	1	1	5	2	2	4	3	5	5	4	5	4	4	4	1	5	School should have good Library				99
206	1	1	52	2	1	3	2	5	1	2	4	4	4	3	2	2	4	4	4	4	4	4	3	4	2	2	2	3	2	4	2	2	2	3	4	4	4	4	4	4	4	4	4	99				Pillars Modern School
207	1	1	44	2	1	99	2	4	1	3	5	5	99	5	5	1	5	3	5	99	3	5	5	5	5	5	5	5	5	5	5	5	5	5	5	5	5	5	5	5	5	5	5	99				KHMS
208	1	1	36	2	1	1	2	5	1	2	5	5	5	4	4	4	5	4	5	4	4	5	4	4	1	1	1	1	1	4	4	4	4	5	4	4	5	5	5	5	4	4	4	99				KHMS
209	1	1	40	2	1	3	2	5	1	3	4	3	2	4	2	1	5	4	4	3	2	5	5	3	3	2	1	3	3	4	3	4	4	4	4	5	5	3	2	1	5	1	4	99				Noble Crown Primary School, Iyana Iyesi
210	1	2	36	2	1	1	2	3	2	99	5	5	4	4	4	1	4	1	4	3	2	5	5	3	3	2	1	3	3	4	3	4	4	4	4	5	5	3	2	1	5	1	3	99				God Treasure Primary School
211	1	1	52	2	1	3	2	3	99	1	99	99	99	99	99	99	99	4	4	3	2	5	5	3	3	2	1	3	3	4	3	4	4	4	99	5	5	3	2	1	5	1	4	99				Noble Crown Primary School, Iyana Iyesi
212	3	2	38	2	1	3	1	4	1	2	4	4	4	3	2	2	4	4	4	4	4	4	3	4	2	2	2	3	2	4	2	2	2	2	3	4	4	4	4	4	4	4	4	99				KHMS
213	3	1	43	2	3	1	2	3	2	1	4	3	3	3	4	3	4	5	4	4	3	3	3	3	4	3	3	3	3	4	4	3	4	99	3	2	2	2	3	4	5	4	3	99				God Heritage Primary School
214	1	1	45	2	1	2	2	4	2	2	5	4	5	5	4	5	5	4	5	4	5	5	4	4	4	4	5	4	4	5	4	5	4	5	5	4	4	5	5	5	4	5	5					St Peter Obere
215	1	2	99	2	1	3	2	3	1	1	5	5	4	2	4	1	5	5	4	4	3	4	4	3	4	3	3	4	3	3	4	99	4	4	5	5	4	4	4	4	4	4	4	Finance				United African Chruch, koko, Attan
