# Supplementary material for: Data set on moral values and parental primary school choice: A study of Ado-Odo Ota, Local Government Area, Ogun State
Source: Data Brief. 2021 Jun 2;37:107193. doi: 10.1016/j.dib.2021.107193 (PMC8217690; doi:10.1016/j.dib.2021.107193)
Supplement: Supplementary file 2 [file mmc2.zip]

Archive with 1 entries (1 files):
- Parental Determinants Preferencees (1).sav
